# Supplementary material for: Conformational changes upon pore blocker removal reveal conductive states of TMEM16A
Source: bioRxiv. 2026 Jan 3:2026.01.02.697443. Preprint. [Version 1] doi: 10.64898/2026.01.02.697443 (PMC12776554; doi:10.64898/2026.01.02.697443)
Supplement: Supplement 2 [file media-2.zip]

Archive with 2 entries (2 files):
- Stephens_TMEM16A_currents.mmd
- __MACOSX/._Stephens_TMEM16A_currents.mmd
