# Supplementary material for: Conformational changes upon pore blocker removal reveal conductive states of TMEM16A
Source: bioRxiv. 2026 Jan 3:2026.01.02.697443. Preprint. [Version 1] doi: 10.64898/2026.01.02.697443 (PMC12776554; doi:10.64898/2026.01.02.697443)
Supplement: Supplement 2 [file media-2.zip › Stephens_TMEM16A_currents.mmd]

<Document>
<Version> 23 </Version>
<JMadonnaVersion> 10.7.2 </JMadonnaVersion>
<Bounds> 0 0 1440 800 </Bounds>
<dataset>
<name> #Neuron_2018_lowca </name>
<points> true </points>
<is2D> 0 </is2D>
<matrix> 28 2
 -120.0 -39.41716385
 -110.0 -41.89981079
 -100.0 -39.97802734
 -90.0 -39.2522049
 -80.0 -39.07074738
 -70.0 -39.11198807
 -60.0 -34.71580887
 -50.0 -31.82901001
 -40.0 -30.38561058
 -30.0 -27.27611732
 -20.0 -20.6117363
 -10.0 -9.081041336
 0.0 4.577636719
 10.0 24.21611023
 20.0 51.50872421
 30.0 87.97310638
 40.0 138.5662994
 50.0 217.227417
 60.0 329.0372314
 70.0 453.0705566
 80.0 640.3660278
 90.0 858.7316284
 100.0 1151.378784
 110.0 1533.252563
 120.0 1945.363647
 130.0 2469.564941
 140.0 3044.78833
 150.0 3676.782471
</matrix>
</dataset>
<dataset>
<name> #Neuron_2018_highca </name>
<points> true </points>
<is2D> 0 </is2D>
<matrix> 28 2
 -120.0 -12879.15137
 -110.0 -11655.03027
 -100.0 -10453.12598
 -90.0 -9300.171875
 -80.0 -8149.170898
 -70.0 -7035.88916
 -60.0 -5945.679199
 -50.0 -4876.221191
 -40.0 -3837.280762
 -30.0 -2807.00708
 -20.0 -1797.973755
 -10.0 -805.7861938
 0.0 185.6689606
 10.0 1162.475708
 20.0 2140.259033
 30.0 3110.229736
 40.0 4078.61377
 50.0 5032.715332
 60.0 5993.652832
 70.0 6957.76416
 80.0 7959.839844
 90.0 8965.088867
 100.0 10024.04883
 110.0 11089.35645
 120.0 12189.94238
 130.0 13353.5166
 140.0 14882.93555
 150.0 16200.56348
</matrix>
</dataset>
<NotesEditor>
<jeditorpane>
<size>13</size><family>Lucida Grande</family>See Supplmental Information from Stephens et al. for details of the model.


</jeditorpane>
</NotesEditor>
<jmadonna.EquationPanel>
<DocPanel>
</DocPanel>
<jeditorpane>
<size>18</size><family>Serif</family>    {This model corresponds to the paper by Stephens, Marcoline, Peters, and Grabe}
   {For these concentrations see Peters et al., 2018, Neuron 97, 1063–1077}
   Cout = 0.140 {M}
   Cin = 0.140   {M}
 
   {7 state model - 1 Ca2+ ion occupancy}
  d/dt (XXX1) = -(k121*Cout + k141*Cin)*XXX1 + k411*XXc1+k211*aXX1
      INIT XXX1 = 1
  d/dt (aXX1) = -(k211+k231+k141*Cin)*aXX1 +k121*Cout*XXX1 + k321*XbX1 + k411*aXc1
      INIT aXX1 = 0
   d/dt (XbX1) = -(k321+k341+k121*Cout+k141*Cin)*XbX1 +k231*aXX1 + k431*XXc1 +  k211*abX1  + k411*Xbc1
      INIT XbX1 = 0
  d/dt (XXc1) = -(k431+k411+k121*Cout)*XXc1 +k341*XbX1 +  k141*Cin*XXX1 + k211*aXc1
      INIT XXc1 = 0
   d/dt (Xbc1) = -(k411+k321)*Xbc1 + k141*Cin*XbX1+k231*aXc1
      INIT Xbc1 = 0
  d/dt (abX1) = -(k211+k341)*abX1 +k121*Cout*XbX1 + k431*aXc1
      INIT abX1 = 0
 d/dt (aXc1) = -(k211+k411+k231+k431)*aXc1 +k141*Cin*aXX1+ k121*Cout*XXc1 + k321*Xbc1 + k341*abX1 
      INIT aXc1 = 0

  {k00 (k0' in SI) and k0 can be different (k0 in SI)}
   k0=1000;  {entrance prefactor - ions/microsecond/Molar}  
   k00=k0;   {channel prefactor - ions/microsecond}           
  V = 100; {Voltage in mV}
  Vr=V/25.69; {reduced V for monovalent}

   k121 = k00*exp(-(Eout_a) - e12*Vr) 
   k211 = k0*exp(-(Eout_a-Ea) - e21*Vr)
   k231 = k0*exp(-(Ea_b-Ea) - e23*Vr)
   k321 = k0*exp(-(Ea_b-Eb) - e32*Vr)
   k341 = k0*exp(-(Eb_c1-Eb) - e34*Vr)
   k431 = k0*exp(-(Eb_c1-Ec1) - e43*Vr)
   k411 = k0*exp(-(Ec_in1-Ec1) - e41*Vr)
   k141 =  k00*exp(-(Ec_in1) - e14*Vr)
  
   {Chloride flow in is a positive current} 
   I_to_pA=1/6.24; {multiple by I to convert pA -<gt> 1 pA = 6.24 ions/micro}
   I1 = -I_to_pA*(k211*(aXX1+aXc1+abX1) - k121*Cout*(XXX1+XbX1+XXc1)) {flow with 1 Ca2+}

 a1=aXX1+aXc1+abX1;
 b1=abX1+XbX1+Xbc1;
 c1=Xbc1+aXc1+XXc1;

   {7 state model - 2 Ca2+ ion occupancy}
  d/dt (XXX2) = -(k122*Cout + k142*Cin)*XXX2 +  k412*XXc2 + k212*aXX2
      INIT XXX2 = 1
  d/dt (aXX2) = -(k212+k232+k142*Cin)*aXX2 +k122*Cout*XXX2 + k322*XbX2 + k412*aXc2
      INIT aXX2 = 0
   d/dt (XbX2) = -(k322+k342+k122*Cout+k142*Cin)*XbX2 +k232*aXX2 + k432*XXc2 +  k212*abX2  + k412*Xbc2
      INIT XbX2 = 0
  d/dt (XXc2) = -(k432+k412+k122*Cout)*XXc2 +k342*XbX2 +  k142*Cin*XXX2 + k212*aXc2
      INIT XXc2 = 0
   d/dt (Xbc2) = -(k412+k322)*Xbc2 + k142*Cin*XbX2+k232*aXc2
      INIT Xbc2 = 0
  d/dt (abX2) = -(k212+k342)*abX2 +k122*Cout*XbX2 + k432*aXc2
      INIT abX2 = 0
 d/dt (aXc2) = -(k212+k412+k232+k432)*aXc2 +k142*Cin*aXX2+ k122*Cout*XXc2 + k322*Xbc2 + k342*abX2
      INIT aXc2 = 0

   k122 = k00*exp(-(Eout_a) - e12*Vr) 
   k212 = k0*exp(-(Eout_a-Ea) - e21*Vr)
   k232 = k0*exp(-(Ea_b-Ea) - e23*Vr)
   k322 = k0*exp(-(Ea_b-Eb) - e32*Vr)
   k342 = k0*exp(-(Eb_c2-Eb) - e34*Vr)
   k432 = k0*exp(-(Eb_c2-Ec2) - e43*Vr)
   k412 = k0*exp(-(Ec_in2-Ec2) - e41*Vr)
   k142 =  k00*exp(-(Ec_in2) - e14*Vr)
  
   {Chloride flow in is a positive current}
  I2 = -I_to_pA*(k212*(aXX2+aXc2+abX2) - k122*Cout*(XXX2+XbX2+XXc2)) {flow with 2 Ca2+}

 a2=aXX2+aXc2+abX2;
 b2=abX2+XbX2+Xbc2;
 c2=Xbc2+aXc2+XXc2;

{Total Current [pA] is fraction from 1 Ca2+ bound (P1) and 2 Ca2+ bound (P2)}
Itotal =  (P1*I1 + P2*I2)

{%%%%%%%%%%%%%%%%%%%%%%%%%%%%%%%%%%%%%%%%%%%%%%%%}
  {Chloride state energies in kT}
  {1 bound Ca2+}
  Ca11=1;
  Ca21=0;

  Ea=0;
  Eb=0;
  Ec1= 3 - 1.5*Ca11 - 3.5*Ca21 ;        {3 / 1.5 / 3.5 } 
  {barrier energies in kT}
  Eout_a=2;
  Ea_b=2;
  Eb_c1= 6 - 1*Ca11 - 1.5*Ca21;    {6 / 1 / 1.5}
  Ec_in1= 6.5 - 1*Ca11 - 2*Ca21;      {6.5 / 1 / 2} 

 {2 bound Ca2+}
  Ca12 = 1; 
  Ca22 = 1;
  Ec2= 3 - 1.5*Ca12 - 3.5*Ca22 ;       {3 / 1.5 / 3.5 }
  Eb_c2= 6 - 1*Ca12 - 1.5*Ca22;    {6 / 1 / 1.5}
  Ec_in2= 6.5 - 1*Ca12 - 2*Ca22;      {6.5 / 1 / 2} 
  
  {equivilant charge movement from i to j -<gt> (eij-eji)}
  {profiles computed with APBSmem as described in Methods}
			   			
   e12 = -(7)/100/2	{ out -<gt> a } 	
   e21= -e12
   e23 = -(7)/100/2	{ a -<gt> b }	
   e32= -e23	
   e34 = -(63)/100/2	{ b -<gt> c }	
   e43= -e34
   e41 = -(23)/100/2	{ c -<gt> in }	
   e14= -e41

{%%%%%%%%%%%%%%%%%%%%%%%%%%%%%%%%%%%%%%%%%%%%%%%%}
{Ca binding model}
 Ca = 0.400 {cytoplasmic conc. [microM] (0.4 - low or 10 - high)}

{equivilant charge movement from i to j -<gt> (eij-eji)}
eps1= (16.5)/100/2; {Ca2+ site 1, upper 16.5%}
eps2= (4.4)/100/2; {Ca2+ site 2, lower 4.4%}

E1 = 5.5 {first binder, upper}
E2 = -4  {second binder, lower}
Kd1 = exp(E1-4*eps1*Vr)
Kd2 = exp(E2-4*eps2*Vr)

{Steady state equations for Ca2+ binding}
P0=1-P1-P2
P1=Ca/(Kd1+Ca+1/Kd2*Ca^2)
P2=Ca^2/(Kd1*Kd2+Kd2*Ca+Ca^2)


</jeditorpane>
</jmadonna.EquationPanel>

<imethod> stiff </imethod>
<Param> STOPTIME 200.0 </Param>
<Param> TOLERANCE 1.0E-6 </Param>
<Param> V 150.0 </Param>
<Param> I_to_pA 0.16026 </Param>
<Param> eps2 0.022 </Param>
<Sliders>
<SliderInfo>
<name> E1 </name>
<default> 5.5 </default>
<min> -5.0 </min>
<max> 5.0 </max>
<inc> 0.25 </inc>
<log> false </log>
<neg> false </neg>

</SliderInfo>
<SliderInfo>
<name> E2 </name>
<default> -4.0 </default>
<min> -5.0 </min>
<max> 5.0 </max>
<inc> 0.25 </inc>
<log> false </log>
<neg> false </neg>

</SliderInfo>
<SliderInfo>
<name> Ca </name>
<default> 0.4 </default>
<min> 0.4 </min>
<max> 7.0 </max>
<inc> 6.6 </inc>
<log> false </log>
<neg> false </neg>

</SliderInfo>
<SliderInfo>
<name> V </name>
<default> 150.0 </default>
<min> -120.0 </min>
<max> 150.0 </max>
<inc> 10.0 </inc>
<log> false </log>
<neg> false </neg>

</SliderInfo>
</Sliders>
<jmadonna.ParameterPanel>
<DocPanel>
</DocPanel>
<ParamSets>
</ParamSets>
</jmadonna.ParameterPanel>
<jmadonna.MultiPanel>
<DocPanel>
</DocPanel>
<DividerPercent> 0.48523622047244097 </DividerPercent>
<Orientation> -1 </Orientation>
<idx> 0 </idx>
<TabSplitter>
<SelectedIndex> 5 </SelectedIndex>
<jmadonna.NotesPanel>
<DocPanel>
</DocPanel>
</jmadonna.NotesPanel>
<graph.COutputFrame>
<DocPanel>
<Name>
Graph 1
</Name>
</DocPanel>

<SingleView>
<graph.COutputView>
<Name> Graph </Name>
<GraphToolBar>
<Grid> 1 </Grid>
</GraphToolBar>
<Plot>
<LineWidth> 1 </LineWidth>
</Plot>
<OV_XVAR>
<VI_SYMBOL> TIME </VI_SYMBOL>
</OV_XVAR>
<OV_YVARS>
<OV_YVAR_I>
<VI_SYMBOL> XXX1 </VI_SYMBOL>
<VI_SHOW> true </VI_SHOW>
<VI_Y2AXIS> false </VI_Y2AXIS>
</OV_YVAR_I>
<OV_YVAR_I>
<VI_SYMBOL> aXX1 </VI_SYMBOL>
<VI_SHOW> true </VI_SHOW>
<VI_Y2AXIS> true </VI_Y2AXIS>
</OV_YVAR_I>
<OV_YVAR_I>
<VI_SYMBOL> XbX1 </VI_SYMBOL>
<VI_SHOW> true </VI_SHOW>
<VI_Y2AXIS> false </VI_Y2AXIS>
</OV_YVAR_I>
<OV_YVAR_I>
<VI_SYMBOL> XXc1 </VI_SYMBOL>
<VI_SHOW> true </VI_SHOW>
<VI_Y2AXIS> true </VI_Y2AXIS>
</OV_YVAR_I>
</OV_YVARS>
<OV_TABLE> false </OV_TABLE>
<OV_FFT> false </OV_FFT>
<OV_COLORS> true </OV_COLORS>
<OV_STYLES> false </OV_STYLES>
<OV_OSCMODE> false </OV_OSCMODE>
<OV_LINES> true </OV_LINES>
<OV_POINTS> false </OV_POINTS>
<OV_GRID> true </OV_GRID>
<OV_DBTN> true </OV_DBTN>
<OV_LEGEND> false </OV_LEGEND>
<OV_PARAMS> false </OV_PARAMS>
<OV_READOUT> false </OV_READOUT>
<OV_INITCOND> false </OV_INITCOND>
<OV_RDOUTFXFY> 0.0 0.0 </OV_RDOUTFXFY>
<OV_ZSNORMAL>
</OV_ZSNORMAL>
<OV_ZSFFT>
<ZS_SIZE> 1 </ZS_SIZE>
<ZS_I>
<ZS_XLOG> true </ZS_XLOG>
<ZS_Y1LOG> false </ZS_Y1LOG>
<ZS_Y2LOG> false </ZS_Y2LOG>
</ZS_I>
</OV_ZSFFT>
<OV_ZSOSCMODE>
</OV_ZSOSCMODE>
<OV_AUTOLABEL> 0 1 </OV_AUTOLABEL>
<OV_AUTOLABEL> 1 1 </OV_AUTOLABEL>
<OV_AUTOLABEL> 2 1 </OV_AUTOLABEL>
<OV_X1LABELS>  TIME </OV_X1LABELS>
<OV_Y1LABELS>  XXX1, XbX1 </OV_Y1LABELS>
<OV_Y2LABELS>  aXX1, XXc1 </OV_Y2LABELS>
<OV_LEGENDXY> 0.30000001192092896 0.5 </OV_LEGENDXY>
<OV_PARAMSXY> 0.30000001192092896 0.5 </OV_PARAMSXY>
<OV_COLORTABLE> 0 <OV_COLORTABLE>
</graph.COutputView>
</SingleView>
</graph.COutputFrame>
<graph.COutputFrame>
<DocPanel>
<Name>
Parameter Plot...
</Name>
</DocPanel>
<ivar> V </ivar>
<paramGraph>
<nRuns> 100 </nRuns>
<initValue> -120.0 </initValue>
<finalValue> 150.0  </finalValue>
<isArithmetic> 1 </isArithmetic>
<selectedParam> V </selectedParam>
<yvarmodel> !84!@1@#52#&true&^false^$!86!@1@#54#&true&^false^$%$,P0,P2. </yvarmodel>
</paramGraph>

<SingleView>
<graph.COutputView>
<Name> Graph </Name>
<GraphToolBar>
<Grid> 1 </Grid>
</GraphToolBar>
<Plot>
<LineWidth> 3 </LineWidth>
</Plot>
<OV_TABLE> false </OV_TABLE>
<OV_FFT> false </OV_FFT>
<OV_COLORS> true </OV_COLORS>
<OV_STYLES> false </OV_STYLES>
<OV_OSCMODE> false </OV_OSCMODE>
<OV_LINES> true </OV_LINES>
<OV_POINTS> false </OV_POINTS>
<OV_GRID> true </OV_GRID>
<OV_DBTN> true </OV_DBTN>
<OV_LEGEND> false </OV_LEGEND>
<OV_PARAMS> false </OV_PARAMS>
<OV_READOUT> false </OV_READOUT>
<OV_INITCOND> false </OV_INITCOND>
<OV_RDOUTFXFY> 0.0 0.0 </OV_RDOUTFXFY>
<OV_ZSNORMAL>
</OV_ZSNORMAL>
<OV_ZSFFT>
<ZS_SIZE> 1 </ZS_SIZE>
<ZS_I>
<ZS_XLOG> true </ZS_XLOG>
<ZS_Y1LOG> false </ZS_Y1LOG>
<ZS_Y2LOG> false </ZS_Y2LOG>
</ZS_I>
</OV_ZSFFT>
<OV_ZSOSCMODE>
</OV_ZSOSCMODE>
<OV_AUTOLABEL> 0 1 </OV_AUTOLABEL>
<OV_AUTOLABEL> 1 1 </OV_AUTOLABEL>
<OV_AUTOLABEL> 2 1 </OV_AUTOLABEL>
<OV_X1LABELS>  V </OV_X1LABELS>
<OV_Y1LABELS>  P0(final), P2(final) </OV_Y1LABELS>
<OV_Y2LABELS>   </OV_Y2LABELS>
<OV_LEGENDXY> 0.30000001192092896 0.5 </OV_LEGENDXY>
<OV_PARAMSXY> 0.30000001192092896 0.5 </OV_PARAMSXY>
<OV_COLORTABLE> 0 <OV_COLORTABLE>
</graph.COutputView>
</SingleView>
</graph.COutputFrame>
<graph.COutputFrame>
<DocPanel>
<Name>
Parameter Plot...
</Name>
</DocPanel>
<ivar> V </ivar>
<overlay> 1 </overlay>
<paramGraph>
<nRuns> 100 </nRuns>
<initValue> -120.0 </initValue>
<finalValue> 150.0  </finalValue>
<isArithmetic> 1 </isArithmetic>
<selectedParam> V </selectedParam>
<yvarmodel> !54!@1@#38#&true&^false^$%$,Itotal. </yvarmodel>
</paramGraph>

<SingleView>
<graph.COutputView>
<Name> Graph </Name>
<GraphToolBar>
<Grid> 1 </Grid>
<Readout> 1 </Readout>
</GraphToolBar>
<Plot>
<LineWidth> 3 </LineWidth>
</Plot>
<OV_TABLE> false </OV_TABLE>
<OV_FFT> false </OV_FFT>
<OV_COLORS> true </OV_COLORS>
<OV_STYLES> false </OV_STYLES>
<OV_OSCMODE> false </OV_OSCMODE>
<OV_LINES> true </OV_LINES>
<OV_POINTS> false </OV_POINTS>
<OV_GRID> true </OV_GRID>
<OV_DBTN> true </OV_DBTN>
<OV_LEGEND> false </OV_LEGEND>
<OV_PARAMS> false </OV_PARAMS>
<OV_READOUT> true </OV_READOUT>
<OV_INITCOND> false </OV_INITCOND>
<OV_RDOUTFXFY> -28.885630498533715 1.9189971070395369 </OV_RDOUTFXFY>
<OV_ZSNORMAL>
</OV_ZSNORMAL>
<OV_ZSFFT>
<ZS_SIZE> 1 </ZS_SIZE>
<ZS_I>
<ZS_XLOG> true </ZS_XLOG>
<ZS_Y1LOG> false </ZS_Y1LOG>
<ZS_Y2LOG> false </ZS_Y2LOG>
</ZS_I>
</OV_ZSFFT>
<OV_ZSOSCMODE>
</OV_ZSOSCMODE>
<OV_AUTOLABEL> 0 1 </OV_AUTOLABEL>
<OV_AUTOLABEL> 1 1 </OV_AUTOLABEL>
<OV_AUTOLABEL> 2 1 </OV_AUTOLABEL>
<OV_X1LABELS>  V </OV_X1LABELS>
<OV_Y1LABELS>  Itotal(final) </OV_Y1LABELS>
<OV_Y2LABELS>   </OV_Y2LABELS>
<OV_LEGENDXY> 0.30000001192092896 0.5 </OV_LEGENDXY>
<OV_PARAMSXY> 0.30000001192092896 0.5 </OV_PARAMSXY>
<OV_COLORTABLE> 0 <OV_COLORTABLE>
</graph.COutputView>
</SingleView>
</graph.COutputFrame>
<graph.COutputFrame>
<DocPanel>
<Name>
Parameter Plot...
</Name>
</DocPanel>
<ivar> V </ivar>
<paramGraph>
<nRuns> 100 </nRuns>
<initValue> -120.0 </initValue>
<finalValue> 150.0  </finalValue>
<isArithmetic> 1 </isArithmetic>
<selectedParam> V </selectedParam>
<yvarmodel> !50!@1@#34#&true&^false^$!31!@1@#15#&true&^false^$%$,I2,I1. </yvarmodel>
</paramGraph>

<SingleView>
<graph.COutputView>
<Name> Graph </Name>
<GraphToolBar>
<Grid> 1 </Grid>
</GraphToolBar>
<Plot>
<LineWidth> 3 </LineWidth>
</Plot>
<OV_TABLE> false </OV_TABLE>
<OV_FFT> false </OV_FFT>
<OV_COLORS> true </OV_COLORS>
<OV_STYLES> false </OV_STYLES>
<OV_OSCMODE> false </OV_OSCMODE>
<OV_LINES> true </OV_LINES>
<OV_POINTS> false </OV_POINTS>
<OV_GRID> true </OV_GRID>
<OV_DBTN> true </OV_DBTN>
<OV_LEGEND> false </OV_LEGEND>
<OV_PARAMS> false </OV_PARAMS>
<OV_READOUT> false </OV_READOUT>
<OV_INITCOND> false </OV_INITCOND>
<OV_RDOUTFXFY> 0.0 0.0 </OV_RDOUTFXFY>
<OV_ZSNORMAL>
</OV_ZSNORMAL>
<OV_ZSFFT>
<ZS_SIZE> 1 </ZS_SIZE>
<ZS_I>
<ZS_XLOG> true </ZS_XLOG>
<ZS_Y1LOG> false </ZS_Y1LOG>
<ZS_Y2LOG> false </ZS_Y2LOG>
</ZS_I>
</OV_ZSFFT>
<OV_ZSOSCMODE>
</OV_ZSOSCMODE>
<OV_AUTOLABEL> 0 1 </OV_AUTOLABEL>
<OV_AUTOLABEL> 1 1 </OV_AUTOLABEL>
<OV_AUTOLABEL> 2 1 </OV_AUTOLABEL>
<OV_X1LABELS>  V </OV_X1LABELS>
<OV_Y1LABELS>  I2(final), I1(final) </OV_Y1LABELS>
<OV_Y2LABELS>   </OV_Y2LABELS>
<OV_LEGENDXY> 0.30000001192092896 0.5 </OV_LEGENDXY>
<OV_PARAMSXY> 0.30000001192092896 0.5 </OV_PARAMSXY>
<OV_COLORTABLE> 0 <OV_COLORTABLE>
</graph.COutputView>
</SingleView>
</graph.COutputFrame>
</TabSplitter>
<idx> 1 </idx>
<TabSplitter>
<SelectedIndex> -1 </SelectedIndex>
</TabSplitter>
</jmadonna.MultiPanel>

</Document>
